# Supplementary material for: Integrated single‐cell transcriptomics reveals the hypoxia‐induced inflammation‐cancer transformation in NASH‐derived hepatocellular carcinoma
Source: Cell Prolif. 2023 Nov 22;57(4):e13576. doi: 10.1111/cpr.13576 (PMC10984103; doi:10.1111/cpr.13576)
Supplement: Supplementary file 2 — Table S1. Data resource. Table S2. Cell type markers. Table S3. Signature genes. [file CPR-57-e13576-s002.xlsx]

## Sheet: Supplemental Table 1
Data Use	GEO	Type	Species	Description	Link
Discovery	GSE115469	scRNA-seq	Human	5 Healthy	https://www.ncbi.nlm.nih.gov/geo/query/acc.cgi?acc=GSE115469
	GSE159977	scRNA-seq	Human	4 Healthy;3 bNASH;3 NASH	https://www.ncbi.nlm.nih.gov/geo/query/acc.cgi?acc=GSE159977
	GSE136103	scRNA-seq	Human	5 Healthy;2 NAFLD-Cirrhosis	https://www.ncbi.nlm.nih.gov/geo/query/acc.cgi?acc=GSE136103
	GSE156625	scRNA-seq	Human	5 NAFLD-HCC;4 HCC-Adj	https://www.ncbi.nlm.nih.gov/geo/query/acc.cgi?acc=GSE156625
Validation	GSE89632	Microarray	Human	24Healthy;20NAFLD;19NASH	https://www.ncbi.nlm.nih.gov/geo/query/acc.cgi?acc=GSE115469
	GSE48452	Microarray	Human	41Healthy;14NAFLD;18NASH	https://www.ncbi.nlm.nih.gov/geo/query/acc.cgi?acc=GSE89632
	GSE66676	Microarray	Human	34Healthy;26NAFLD;7NASH	https://www.ncbi.nlm.nih.gov/geo/query/acc.cgi?acc=GSE66676
	GSE49541	Microarray	Human	40Mild-NASH;32Advanced-NASH	https://www.ncbi.nlm.nih.gov/geo/query/acc.cgi?acc=GSE49541
	GSE83596	Microarray	Mouse	14Control;3NAFLD;3NASH;3Cirrhosis	https://www.ncbi.nlm.nih.gov/geo/query/acc.cgi?acc=GSE83596
3NAFLD-HCC;3 HCC-Adj
	GSE182365	scRNA-seq	Mouse	1 Control;1NASH	https://www.ncbi.nlm.nih.gov/geo/query/acc.cgi?acc=GSE182365
	GSE192742	Spatial-RNAseq	Mouse	2 Control;2NAFLD	https://www.ncbi.nlm.nih.gov/geo/query/acc.cgi?acc=GSE192742

## Sheet: Supplemental Table 2
cell type	molecular marker
B cell	CD79A; MS4A1; MZB1; CD19
Dendritic cells	CD1C; CLEC9A
Macrophages	C1QB; C1QA; CD5L; VSIG4
Monocytes	S100A8; S100A9; VCAN; CD14
NK cells	CD7; NCAM1; KLRF1
Plasma cells	MZB1; IGHG3; IGHA1
Proliferating cells	STMN1; TUBB; MKI67
T cells	CD3D; CD3E;CD3G

## Sheet: Supplemental Table 3
#Gene Signatures
Signature	Genes
Proliferation	AURKA, BUB1, CCNB1, CCND1, CCNE1, DEK, E2F1, FEN1, FOXM1, H2AFZ, HMGB2, MCM2, MCM3, MCM4, MCM5, MCM6, MKI67, MYBL2, PCNA, PLK1, TOP2A, TYMS, ZWINT
Stemness	DNMT3B, PFAS, XRCC5, HAUS6, TET1, IGF2BP1, PLAA, TEX10, MSH6, DLGAP5, SKIV2L2, SOHLH2, RRAS2, PAICS, CPSF3, LIN28B, IPO5, BMPR1A, ZNF788, ASCC3, FANCB, HMGA2, TRIM24, ORC1, HDAC2, HESX1, INHBE, MIS18A, DCUN1D5, MRPL3, CENPH, MYCN, HAUS1, GDF3, TBCE, RIOK2, BCKDHB, RAD1, NREP, ADH5, PLRG1, ROR1, RAB3B, DIAPH3, GNL2, FGF2, NMNAT2, KIF20A, CENPI, DDX1, XXYLT1, GPR176, BBS9, C14orf166, BOD1, CDC123, …
Healthy Hepatocytes	CYP3A4, APOC3, PCK1, APOA2, TTR, ADH4, ALDOB, APOH, CYP2E1, HP, ADH1A, ORM1, ADH1B, HRG, SERPINC1, ORM2, GSTA2, CYP2A13, HAMP, CPS1, GSTA2, CYP2A13, HAMP, CPS1, FGA, TF, HPX, TAT, ANG, APOA1, CYP2C9, IGFBP1, MAT1A, ANGPTL3, UGT2B7, PLG, SULT2A1, AGXT, CFHR1, FABP1, SAA4, GSTA1, TAT-AS1, FGG, RBP4, ALB, APOA5, AZGP1, MT1G
Macrophage M1-phenotype	NOS2, IL12, CD64, CD80, CXCR10, IL23, CXCL9, CXCL10, CXCL11, CD86, IL1A, IL1B, IL6, TNF, CCL5, IRF5, IRF1, CD40, IDO1, KYNU, CCR7
Macrophage M2-phenotype	ARG1, ARG2, IL10, CD32, CD163, FCER2, CD200R1, PDCD1LG2, CD274, MARCO, CSF1R, MRC1, IL1RN, Il1R2, IL4R, CCL4, CCL13, CCL20, CCL17, CCL18, CCL22, CCL24, LYVE1, VEGFA, VEGFB, VEGFC, VEGFD, EGF, CTSA, CTSB, CSTC, CTSD, TGFB1, TGFB2, TGFB3, MMP14, MMP19, MMP9, CLEC7A, WNT7B, FASL, TNFSF12, TNFSF8, CD276, VTCN1, MSR1, FN1, IRF4
Pro-inflammatory	IL1A, IL1B, TNF, IFNG, TBX21, CCL3, CCL4, PRF1, GZMA, GZMB, GZMK, GZMH, CD8A, FASLG, CCL2, CCL20, IL2, IL6, IL12A, IL17A, IL23A, PTGS2, TLR4, TNF
Anti-inflammatory	TIGIT, IDO1, LGALS3, PDCD1, FOXP3, ENTPD1, CD274, CSF2, CTLA4, CXCL12, CXCL5, CXCL8, MIF, PTGS2, VEGFA
